# Supplementary material for: Effect of Potato Starch Hydrogel:Glycerol Monostearate Oleogel Ratio on the Physico-Rheological Properties of Bigels
Source: Gels. 2022 Oct 26;8(11):694. doi: 10.3390/gels8110694 (PMC9689572; doi:10.3390/gels8110694)
Supplement: Supplementary file 1 [file gels-08-00694-s001.zip]

Archive with 1 entries (1 files):
- gels-1986333-supplementary.pdf
